# Supplementary material for: FcγRIIIA -activating antibodies in dengue virus infection reveals a distinct transient cross-reactive profile
Source: Front Immunol. 2025 Sep 29;16:1662138. doi: 10.3389/fimmu.2025.1662138 (PMC12515889; doi:10.3389/fimmu.2025.1662138)
Supplement: Supplementary file 1 [file Table1.xlsx]

## Sheet: ELISA Assay
Sample	Antibody	OD
S1	IgG	0.366
S2	IgG	1.134
S3	IgG	0.672
S4	IgG	0.637
S5	IgG	0.144
S6	IgG	1.148
S7	IgG	0.835
P1-T1	IgG	0.377
P1-T1	IgM	0.305
P1-T2	IgG	1.516
P1-T2	IgM	0.864
P1-T3	IgG	1.798
P1-T3	IgM	0.24
P2-T1	IgG	0.255
P2-T1	IgM	0.042
P2-T2	IgG	1.64
P2-T2	IgM	0.471
P2-T3	IgG	1.826
P2-T3	IgM	0.62
NP1-T1	IgG	1.529
NP1-T1	IgM	0.189
NP1-T2	IgG	2.656
NP1-T2	IgM	0.573
NP1-T3	IgG	2.137
NP1-T3	IgM	0.358
NP2-T1	IgG	2.025
NP2-T1	IgM	0.725
NP2-T2	IgG	1.872
NP2-T2	IgM	0.794
NP2-T3	IgG	1.766
NP2-T3	IgM	0.608
NP2-T4	IgG	0.402
NP2-T4	IgM	0.235
NP3-T1	IgG	0.827
NP3-T1	IgM	0.455
NP3-T2	IgG	2.067
NP3-T2	IgM	0.89
NP4-T1	IgG	1.495
NP4-T1	IgM	0.48
NP4-T2	IgG	2.22
NP4-T2	IgM	1.7
NP4-T3	IgG	1.603
NP4-T3	IgM	0.255
NP5-T1	IgG	0.986
NP5-T1	IgM	0.162
NP5-T2	IgG	2.462
NP5-T2	IgM	0.442

## Sheet: NT Assay
Sample	Serotype	FRNT50
S1	D1	< 40
S1	D2	< 40
S1	D3	125
S1	D4	< 40
S2	D1	2151
S2	D2	110
S2	D3	131
S2	D4	< 40
S3	D1	479
S3	D2	122
S3	D3	< 40
S3	D4	< 40
S4	D1	89
S4	D2	330
S4	D3	388
S4	D4	< 40
S5	D1	< 40
S5	D2	383
S5	D3	< 40
S5	D4	< 40
S6	D1	92
S6	D2	160
S6	D3	1907
S6	D4	< 40
S7	D1	778
S7	D2	183
S7	D3	< 40
S7	D4	< 40
P1-T1	D1	< 40
P1-T1	D2	< 40
P1-T1	D3	< 40
P1-T1	D4	< 40
P1-T2	D1	200
P1-T2	D2	165
P1-T2	D3	630
P1-T2	D4	42
P1-T3	D1	142
P1-T3	D2	221
P1-T3	D3	509
P1-T3	D4	< 40
P2-T1	D1	< 40
P2-T1	D2	< 40
P2-T1	D3	< 40
P2-T1	D4	< 40
P2-T2	D1	125
P2-T2	D2	79
P2-T2	D3	512
P2-T2	D4	< 40
P2-T3	D1	249
P2-T3	D2	295
P2-T3	D3	341
P2-T3	D4	< 40
NP1-T1	D1	162
NP1-T1	D2	182
NP1-T1	D3	39
NP1-T1	D4	< 40
NP1-T2	D1	1470
NP1-T2	D2	3570
NP1-T2	D3	197
NP1-T2	D4	128
NP1-T3	D1	259
NP1-T3	D2	524
NP1-T3	D3	67
NP1-T3	D4	50
NP2-T1	D1	6141
NP2-T1	D2	9188
NP2-T1	D3	1119
NP2-T1	D4	501
NP2-T2	D1	1635
NP2-T2	D2	10822
NP2-T2	D3	536
NP2-T2	D4	129
NP2-T3	D1	2276
NP2-T3	D2	5559
NP2-T3	D3	1082
NP2-T3	D4	177
NP2-T4	D1	176
NP2-T4	D2	69
NP2-T4	D3	< 40
NP2-T4	D4	< 40
NP3-T1	D1	< 40
NP3-T1	D2	< 40
NP3-T1	D3	< 40
NP3-T1	D4	< 40
NP3-T2	D1	4663
NP3-T2	D2	6309
NP3-T2	D3	1529
NP3-T2	D4	327
NP4-T1	D1	739
NP4-T1	D2	2044
NP4-T1	D3	327
NP4-T1	D4	132
NP4-T2	D1	1182
NP4-T2	D2	6844
NP4-T2	D3	455
NP4-T2	D4	613
NP4-T3	D1	447
NP4-T3	D2	853
NP4-T3	D3	1302
NP4-T3	D4	52
NP5-T1	D1	< 40
NP5-T1	D2	1090
NP5-T1	D3	57
NP5-T1	D4	< 40
NP5-T2	D1	2797
NP5-T2	D2	16517
NP5-T2	D3	1095
NP5-T2	D4	101

## Sheet: ADE Assay
Sample	Serotype	Dilution	Infected K562 cells (%)
S1	D1	1.60206	32.6203
S1	D1	1.90309	6.97674
S1	D1	2.20412	6.15385
S1	D1	2.50515	5
S1	D1	2.80618	4
S1	D1	3.10721	5
S1	D1	3.40824	5
S1	D1	3.70927	5
S1	D2	1.60206	19.8276
S1	D2	1.90309	3.47913
S1	D2	2.20412	2.6839
S1	D2	2.50515	2.07023
S1	D2	2.80618	1.68986
S1	D2	3.10721	0.847093
S1	D2	3.40824	0.974157
S1	D2	3.70927	1.01211
S1	D3	1.60206	62.3529
S1	D3	1.90309	37.3333
S1	D3	2.20412	20.6667
S1	D3	2.50515	5.83333
S1	D3	2.80618	6
S1	D3	3.10721	6.25
S1	D3	3.40824	6.08696
S1	D3	3.70927	6.25
S1	D4	1.60206	66.9355
S1	D4	1.90309	78.4689
S1	D4	2.20412	50
S1	D4	2.50515	22.3301
S1	D4	2.80618	9.1954
S1	D4	3.10721	5.47945
S1	D4	3.40824	1.42857
S1	D4	3.70927	1.25
S2	D1	1.60206	77.9221
S2	D1	1.90309	95.2381
S2	D1	2.20412	93.5065
S2	D1	2.50515	93.5484
S2	D1	2.80618	88.172
S2	D1	3.10721	75.8427
S2	D1	3.40824	61.4286
S2	D1	3.70927	33.3333
S2	D2	1.60206	87.1429
S2	D2	1.90309	11.3652
S2	D2	2.20412	10.5147
S2	D2	2.50515	8.53968
S2	D2	2.80618	5.68632
S2	D2	3.10721	2.4122
S2	D2	3.40824	1.11332
S2	D2	3.70927	1.64468
S2	D3	1.60206	86.9565
S2	D3	1.90309	90.9091
S2	D3	2.20412	94.1176
S2	D3	2.50515	96.6667
S2	D3	2.80618	96.3855
S2	D3	3.10721	84.4444
S2	D3	3.40824	41.3462
S2	D3	3.70927	26.2069
S2	D4	1.60206	38.2716
S2	D4	1.90309	65.625
S2	D4	2.20412	72.7273
S2	D4	2.50515	87.8571
S2	D4	2.80618	72.381
S2	D4	3.10721	65
S2	D4	3.40824	40
S2	D4	3.70927	8
S3	D1	1.60206	85.8824
S3	D1	1.90309	82.5688
S3	D1	2.20412	60.1852
S3	D1	2.50515	33.8798
S3	D1	2.80618	19.4286
S3	D1	3.10721	5.46875
S3	D1	3.40824	5
S3	D1	3.70927	5
S3	D2	1.60206	70
S3	D2	1.90309	62.987
S3	D2	2.20412	34.8624
S3	D2	2.50515	15.534
S3	D2	2.80618	12
S3	D2	3.10721	8.23529
S3	D2	3.40824	10
S3	D2	3.70927	10
S3	D3	1.60206	85.4545
S3	D3	1.90309	79.1667
S3	D3	2.20412	60.101
S3	D3	2.50515	25.8065
S3	D3	2.80618	10.8333
S3	D3	3.10721	5.83333
S3	D3	3.40824	5.21739
S3	D3	3.70927	5.55556
S3	D4	1.60206	17.1429
S3	D4	1.90309	52.5773
S3	D4	2.20412	72.4138
S3	D4	2.50515	82.8571
S3	D4	2.80618	78.3333
S3	D4	3.10721	54.2857
S3	D4	3.40824	22.3301
S3	D4	3.70927	9.09091
S4	D1	1.60206	91.6667
S4	D1	1.90309	87.8788
S4	D1	2.20412	53.9062
S4	D1	2.50515	6.25
S4	D1	2.80618	5
S4	D1	3.10721	5.55556
S4	D1	3.40824	5.71429
S4	D1	3.70927	5.55556
S4	D2	1.60206	52
S4	D2	1.90309	64.7059
S4	D2	2.20412	38.3234
S4	D2	2.50515	26.1194
S4	D2	2.80618	14.4578
S4	D2	3.10721	8.94737
S4	D2	3.40824	6.92308
S4	D2	3.70927	6.66667
S4	D3	1.60206	95.5556
S4	D3	1.90309	89.2857
S4	D3	2.20412	73.5294
S4	D3	2.50515	71.5789
S4	D3	2.80618	46.5517
S4	D3	3.10721	28.8235
S4	D3	3.40824	10.9091
S4	D3	3.70927	6.66667
S4	D4	1.60206	12.8205
S4	D4	1.90309	51.087
S4	D4	2.20412	67.7419
S4	D4	2.50515	70.1149
S4	D4	2.80618	97.2222
S4	D4	3.10721	50
S4	D4	3.40824	32.2581
S4	D4	3.70927	22.8571
S5	D1	1.60206	58.5106
S5	D1	1.90309	14.3939
S5	D1	2.20412	5.55556
S5	D1	2.50515	6
S5	D1	2.80618	5.55556
S5	D1	3.10721	4
S5	D1	3.40824	4.16667
S5	D1	3.70927	5
S5	D2	1.60206	76.0331
S5	D2	1.90309	54
S5	D2	2.20412	26.6667
S5	D2	2.50515	7.5
S5	D2	2.80618	6.66667
S5	D2	3.10721	6.36364
S5	D2	3.40824	6.66667
S5	D2	3.70927	6.95652
S5	D3	1.60206	87.8505
S5	D3	1.90309	62.9921
S5	D3	2.20412	28.169
S5	D3	2.50515	16.8317
S5	D3	2.80618	6.77966
S5	D3	3.10721	7
S5	D3	3.40824	7.5
S5	D3	3.70927	8.88889
S5	D4	1.60206	76.5957
S5	D4	1.90309	85.7143
S5	D4	2.20412	86.9565
S5	D4	2.50515	92.4528
S5	D4	2.80618	73.9726
S5	D4	3.10721	54.3478
S5	D4	3.40824	31.1111
S5	D4	3.70927	5
S6	D1	1.60206	96.8085
S6	D1	1.90309	96.875
S6	D1	2.20412	86.9565
S6	D1	2.50515	60.9023
S6	D1	2.80618	29.4118
S6	D1	3.10721	9.64912
S6	D1	3.40824	8
S6	D1	3.70927	5
S6	D2	1.60206	85.5556
S6	D2	1.90309	67.5676
S6	D2	2.20412	58.6466
S6	D2	2.50515	32.243
S6	D2	2.80618	20.5556
S6	D2	3.10721	6.66667
S6	D2	3.40824	6.95652
S6	D2	3.70927	6.66667
S6	D3	1.60206	92.8
S6	D3	1.90309	96.4912
S6	D3	2.20412	97.2222
S6	D3	2.50515	94.2029
S6	D3	2.80618	75
S6	D3	3.10721	62.766
S6	D3	3.40824	36
S6	D3	3.70927	9
S6	D4	1.60206	36
S6	D4	1.90309	59.434
S6	D4	2.20412	76
S6	D4	2.50515	88.8889
S6	D4	2.80618	93.2692
S6	D4	3.10721	84.7458
S6	D4	3.40824	38.3333
S6	D4	3.70927	20
S7	D1	1.60206	99
S7	D1	1.90309	97.2727
S7	D1	2.20412	99
S7	D1	2.50515	86.3636
S7	D1	2.80618	83.3333
S7	D1	3.10721	64.8276
S7	D1	3.40824	38.1818
S7	D1	3.70927	10.828
S7	D2	1.60206	84.6154
S7	D2	1.90309	78.0488
S7	D2	2.20412	74.4898
S7	D2	2.50515	47.4138
S7	D2	2.80618	15.8879
S7	D2	3.10721	5
S7	D2	3.40824	5
S7	D2	3.70927	4.61538
S7	D3	1.60206	98.5294
S7	D3	1.90309	94.8276
S7	D3	2.20412	90.5405
S7	D3	2.50515	89.4118
S7	D3	2.80618	81.6667
S7	D3	3.10721	51.4706
S7	D3	3.40824	15.8333
S7	D3	3.70927	6.95652
S7	D4	1.60206	10
S7	D4	1.90309	60
S7	D4	2.20412	78.2609
S7	D4	2.50515	84.9315
S7	D4	2.80618	91.6667
S7	D4	3.10721	52.381
S7	D4	3.40824	27.1429
S7	D4	3.70927	10.6667
P1-T1	D1	1.60206	5.55556
P1-T1	D1	1.90309	4
P1-T1	D1	2.20412	5.45455
P1-T1	D1	2.50515	5.55556
P1-T1	D1	2.80618	4
P1-T1	D1	3.10721	5.45455
P1-T1	D1	3.40824	3.33333
P1-T1	D1	3.70927	5
P1-T1	D2	1.60206	6.66667
P1-T1	D2	1.90309	5.21739
P1-T1	D2	2.20412	7
P1-T1	D2	2.50515	6.15385
P1-T1	D2	2.80618	5
P1-T1	D2	3.10721	7
P1-T1	D2	3.40824	7.27273
P1-T1	D2	3.70927	5
P1-T1	D3	1.60206	6.36364
P1-T1	D3	1.90309	6.66667
P1-T1	D3	2.20412	6.92308
P1-T1	D3	2.50515	6
P1-T1	D3	2.80618	7
P1-T1	D3	3.10721	6.95652
P1-T1	D3	3.40824	6.08696
P1-T1	D3	3.70927	6.66667
P1-T1	D4	1.60206	2.32558
P1-T1	D4	1.90309	2.85714
P1-T1	D4	2.20412	2.5
P1-T1	D4	2.50515	2.5
P1-T1	D4	2.80618	1.42857
P1-T1	D4	3.10721	2.22222
P1-T1	D4	3.40824	2.30769
P1-T1	D4	3.70927	2
P1-T2	D1	1.60206	55.2632
P1-T2	D1	1.90309	64
P1-T2	D1	2.20412	77.7778
P1-T2	D1	2.50515	61.1765
P1-T2	D1	2.80618	38.4615
P1-T2	D1	3.10721	28.2353
P1-T2	D1	3.40824	8.18182
P1-T2	D1	3.70927	4.34783
P1-T2	D2	1.60206	60.8696
P1-T2	D2	1.90309	79.3814
P1-T2	D2	2.20412	72.2892
P1-T2	D2	2.50515	70.7865
P1-T2	D2	2.80618	27.5
P1-T2	D2	3.10721	11.25
P1-T2	D2	3.40824	6.15385
P1-T2	D2	3.70927	5
P1-T2	D3	1.60206	43.5484
P1-T2	D3	1.90309	65.9574
P1-T2	D3	2.20412	83.3333
P1-T2	D3	2.50515	89.3333
P1-T2	D3	2.80618	72.093
P1-T2	D3	3.10721	71.7647
P1-T2	D3	3.40824	22.2222
P1-T2	D3	3.70927	17.1429
P1-T2	D4	1.60206	2.38095
P1-T2	D4	1.90309	12.3596
P1-T2	D4	2.20412	17.8082
P1-T2	D4	2.50515	24.6154
P1-T2	D4	2.80618	35.7143
P1-T2	D4	3.10721	35.7143
P1-T2	D4	3.40824	25
P1-T2	D4	3.70927	20
P1-T3	D1	1.60206	87.5
P1-T3	D1	1.90309	80.1653
P1-T3	D1	2.20412	64.4444
P1-T3	D1	2.50515	62.8571
P1-T3	D1	2.80618	51.6667
P1-T3	D1	3.10721	27.7778
P1-T3	D1	3.40824	16.2162
P1-T3	D1	3.70927	6.25
P1-T3	D2	1.60206	88.5965
P1-T3	D2	1.90309	84.6154
P1-T3	D2	2.20412	70.7692
P1-T3	D2	2.50515	54.6667
P1-T3	D2	2.80618	28.8462
P1-T3	D2	3.10721	12.8571
P1-T3	D2	3.40824	8
P1-T3	D2	3.70927	5.83333
P1-T3	D3	1.60206	98.7342
P1-T3	D3	1.90309	93.75
P1-T3	D3	2.20412	93.3333
P1-T3	D3	2.50515	90
P1-T3	D3	2.80618	90
P1-T3	D3	3.10721	74.5098
P1-T3	D3	3.40824	44
P1-T3	D3	3.70927	29.375
P1-T3	D4	1.60206	40.4255
P1-T3	D4	1.90309	50
P1-T3	D4	2.20412	84.7682
P1-T3	D4	2.50515	90
P1-T3	D4	2.80618	86.4865
P1-T3	D4	3.10721	81.25
P1-T3	D4	3.40824	81.3333
P1-T3	D4	3.70927	75.3086
P2-T1	D1	1.60206	5.55556
P2-T1	D1	1.90309	6
P2-T1	D1	2.20412	6.36364
P2-T1	D1	2.50515	5.55556
P2-T1	D1	2.80618	6
P2-T1	D1	3.10721	5.55556
P2-T1	D1	3.40824	6
P2-T1	D1	3.70927	4.54545
P2-T1	D2	1.60206	6.66667
P2-T1	D2	1.90309	5.21739
P2-T1	D2	2.20412	7
P2-T1	D2	2.50515	6.15385
P2-T1	D2	2.80618	5
P2-T1	D2	3.10721	7
P2-T1	D2	3.40824	7.27273
P2-T1	D2	3.70927	5
P2-T1	D3	1.60206	6.36364
P2-T1	D3	1.90309	6.66667
P2-T1	D3	2.20412	6.92308
P2-T1	D3	2.50515	6
P2-T1	D3	2.80618	7
P2-T1	D3	3.10721	6.95652
P2-T1	D3	3.40824	6.08696
P2-T1	D3	3.70927	6.66667
P2-T1	D4	1.60206	2.85714
P2-T1	D4	1.90309	2.9703
P2-T1	D4	2.20412	2.5
P2-T1	D4	2.50515	1.42857
P2-T1	D4	2.80618	3.33333
P2-T1	D4	3.10721	3.33333
P2-T1	D4	3.40824	2.85714
P2-T1	D4	3.70927	2.5
P2-T2	D1	1.60206	90.4762
P2-T2	D1	1.90309	95.082
P2-T2	D1	2.20412	83.3333
P2-T2	D1	2.50515	56.7901
P2-T2	D1	2.80618	49.1667
P2-T2	D1	3.10721	46.25
P2-T2	D1	3.40824	32.9268
P2-T2	D1	3.70927	21.6667
P2-T2	D2	1.60206	67.2131
P2-T2	D2	1.90309	84.127
P2-T2	D2	2.20412	87.013
P2-T2	D2	2.50515	59.4595
P2-T2	D2	2.80618	45
P2-T2	D2	3.10721	14.6154
P2-T2	D2	3.40824	10
P2-T2	D2	3.70927	5.83333
P2-T2	D3	1.60206	81.9277
P2-T2	D3	1.90309	84.6154
P2-T2	D3	2.20412	97.5
P2-T2	D3	2.50515	91.7647
P2-T2	D3	2.80618	74.6988
P2-T2	D3	3.10721	64
P2-T2	D3	3.40824	57.1429
P2-T2	D3	3.70927	30
P2-T2	D4	1.60206	18.4211
P2-T2	D4	1.90309	51.0638
P2-T2	D4	2.20412	66.6667
P2-T2	D4	2.50515	71.4286
P2-T2	D4	2.80618	68
P2-T2	D4	3.10721	53.3333
P2-T2	D4	3.40824	44.5455
P2-T2	D4	3.70927	32.3077
P2-T3	D1	1.60206	94.5946
P2-T3	D1	1.90309	85.1852
P2-T3	D1	2.20412	74.5455
P2-T3	D1	2.50515	47.5
P2-T3	D1	2.80618	30
P2-T3	D1	3.10721	17
P2-T3	D1	3.40824	8
P2-T3	D1	3.70927	5.55556
P2-T3	D2	1.60206	76.6667
P2-T3	D2	1.90309	91.1765
P2-T3	D2	2.20412	78.1609
P2-T3	D2	2.50515	40.9091
P2-T3	D2	2.80618	17.094
P2-T3	D2	3.10721	10
P2-T3	D2	3.40824	8
P2-T3	D2	3.70927	7
P2-T3	D3	1.60206	68
P2-T3	D3	1.90309	87.6289
P2-T3	D3	2.20412	95.122
P2-T3	D3	2.50515	92.3077
P2-T3	D3	2.80618	81
P2-T3	D3	3.10721	63.8095
P2-T3	D3	3.40824	58.6667
P2-T3	D3	3.70927	45.9091
P2-T3	D4	1.60206	54.902
P2-T3	D4	1.90309	86.3636
P2-T3	D4	2.20412	92.1569
P2-T3	D4	2.50515	96.1538
P2-T3	D4	2.80618	98.7013
P2-T3	D4	3.10721	73.1343
P2-T3	D4	3.40824	62.9032
P2-T3	D4	3.70927	44.4444
NP1-T1	D1	1.60206	87.0588
NP1-T1	D1	1.90309	68.1818
NP1-T1	D1	2.20412	40.7895
NP1-T1	D1	2.50515	26.3158
NP1-T1	D1	2.80618	9.03614
NP1-T1	D1	3.10721	6.25
NP1-T1	D1	3.40824	4.44444
NP1-T1	D1	3.70927	4
NP1-T1	D2	1.60206	61.25
NP1-T1	D2	1.90309	77.7778
NP1-T1	D2	2.20412	69.6078
NP1-T1	D2	2.50515	50.5882
NP1-T1	D2	2.80618	28
NP1-T1	D2	3.10721	7.14286
NP1-T1	D2	3.40824	5.83333
NP1-T1	D2	3.70927	4.61538
NP1-T1	D3	1.60206	83.7838
NP1-T1	D3	1.90309	77.7778
NP1-T1	D3	2.20412	64.7887
NP1-T1	D3	2.50515	31
NP1-T1	D3	2.80618	18.1818
NP1-T1	D3	3.10721	7.27273
NP1-T1	D3	3.40824	7
NP1-T1	D3	3.70927	7.5
NP1-T1	D4	1.60206	34.2466
NP1-T1	D4	1.90309	49.3056
NP1-T1	D4	2.20412	66.2921
NP1-T1	D4	2.50515	77.7778
NP1-T1	D4	2.80618	87.234
NP1-T1	D4	3.10721	67.0886
NP1-T1	D4	3.40824	39.5349
NP1-T1	D4	3.70927	21.9512
NP1-T2	D1	1.60206	82.8571
NP1-T2	D1	1.90309	95.0413
NP1-T2	D1	2.20412	92.3913
NP1-T2	D1	2.50515	96.5217
NP1-T2	D1	2.80618	95
NP1-T2	D1	3.10721	94
NP1-T2	D1	3.40824	95
NP1-T2	D1	3.70927	70.8333
NP1-T2	D2	1.60206	40
NP1-T2	D2	1.90309	71.6216
NP1-T2	D2	2.20412	80.2632
NP1-T2	D2	2.50515	83.3333
NP1-T2	D2	2.80618	87.6404
NP1-T2	D2	3.10721	90
NP1-T2	D2	3.40824	80.4878
NP1-T2	D2	3.70927	68.8889
NP1-T2	D3	1.60206	98.0952
NP1-T2	D3	1.90309	97.561
NP1-T2	D3	2.20412	87.5
NP1-T2	D3	2.50515	88.8889
NP1-T2	D3	2.80618	82.4742
NP1-T2	D3	3.10721	83.3333
NP1-T2	D3	3.40824	63.3333
NP1-T2	D3	3.70927	56.6667
NP1-T2	D4	1.60206	22.807
NP1-T2	D4	1.90309	25.7143
NP1-T2	D4	2.20412	60.9756
NP1-T2	D4	2.50515	90.6667
NP1-T2	D4	2.80618	77.7778
NP1-T2	D4	3.10721	80
NP1-T2	D4	3.40824	75
NP1-T2	D4	3.70927	77.7778
NP1-T3	D1	1.60206	80.8511
NP1-T3	D1	1.90309	93.9024
NP1-T3	D1	2.20412	85.0746
NP1-T3	D1	2.50515	88.5714
NP1-T3	D1	2.80618	89.7196
NP1-T3	D1	3.10721	51.5924
NP1-T3	D1	3.40824	36.8421
NP1-T3	D1	3.70927	9.09091
NP1-T3	D2	1.60206	87.5
NP1-T3	D2	1.90309	90.4762
NP1-T3	D2	2.20412	88.3333
NP1-T3	D2	2.50515	67.1053
NP1-T3	D2	2.80618	60.7143
NP1-T3	D2	3.10721	38.5714
NP1-T3	D2	3.40824	14.2857
NP1-T3	D2	3.70927	6.66667
NP1-T3	D3	1.60206	93.75
NP1-T3	D3	1.90309	93.75
NP1-T3	D3	2.20412	92.0635
NP1-T3	D3	2.50515	91.6667
NP1-T3	D3	2.80618	73.0159
NP1-T3	D3	3.10721	45.8824
NP1-T3	D3	3.40824	18.1818
NP1-T3	D3	3.70927	7.05882
NP1-T3	D4	1.60206	65.6716
NP1-T3	D4	1.90309	84.5361
NP1-T3	D4	2.20412	89.6552
NP1-T3	D4	2.50515	88.0952
NP1-T3	D4	2.80618	91.6667
NP1-T3	D4	3.10721	81.3953
NP1-T3	D4	3.40824	55.3571
NP1-T3	D4	3.70927	16.6667
NP2-T1	D1	1.60206	55.9524
NP2-T1	D1	1.90309	90
NP2-T1	D1	2.20412	83.3333
NP2-T1	D1	2.50515	91.6667
NP2-T1	D1	2.80618	93.3333
NP2-T1	D1	3.10721	80
NP2-T1	D1	3.40824	80
NP2-T1	D1	3.70927	60
NP2-T1	D2	1.60206	62.766
NP2-T1	D2	1.90309	75.4717
NP2-T1	D2	2.20412	77.2727
NP2-T1	D2	2.50515	83.6538
NP2-T1	D2	2.80618	83.3333
NP2-T1	D2	3.10721	86.4286
NP2-T1	D2	3.40824	97.0149
NP2-T1	D2	3.70927	96.2963
NP2-T1	D3	1.60206	81.8182
NP2-T1	D3	1.90309	98.5294
NP2-T1	D3	2.20412	98.7342
NP2-T1	D3	2.50515	98.5294
NP2-T1	D3	2.80618	92.8571
NP2-T1	D3	3.10721	89.3333
NP2-T1	D3	3.40824	65.7143
NP2-T1	D3	3.70927	30.8642
NP2-T1	D4	1.60206	2.5
NP2-T1	D4	1.90309	12.9032
NP2-T1	D4	2.20412	62
NP2-T1	D4	2.50515	70.3704
NP2-T1	D4	2.80618	76.7857
NP2-T1	D4	3.10721	86.5385
NP2-T1	D4	3.40824	88.8889
NP2-T1	D4	3.70927	92.6471
NP2-T2	D1	1.60206	99
NP2-T2	D1	1.90309	83.6066
NP2-T2	D1	2.20412	83.9161
NP2-T2	D1	2.50515	87.5
NP2-T2	D1	2.80618	88.8889
NP2-T2	D1	3.10721	80
NP2-T2	D1	3.40824	69.3069
NP2-T2	D1	3.70927	63.6364
NP2-T2	D2	1.60206	66.9903
NP2-T2	D2	1.90309	73.3333
NP2-T2	D2	2.20412	90.9836
NP2-T2	D2	2.50515	94.7059
NP2-T2	D2	2.80618	89.2857
NP2-T2	D2	3.10721	93.6364
NP2-T2	D2	3.40824	90
NP2-T2	D2	3.70927	82.5
NP2-T2	D3	1.60206	81.6327
NP2-T2	D3	1.90309	97.5
NP2-T2	D3	2.20412	98.8636
NP2-T2	D3	2.50515	97
NP2-T2	D3	2.80618	96.5517
NP2-T2	D3	3.10721	93.9759
NP2-T2	D3	3.40824	96.5909
NP2-T2	D3	3.70927	93.9759
NP2-T2	D4	1.60206	75.1724
NP2-T2	D4	1.90309	91.8367
NP2-T2	D4	2.20412	93.617
NP2-T2	D4	2.50515	80
NP2-T2	D4	2.80618	71.2644
NP2-T2	D4	3.10721	25.2632
NP2-T2	D4	3.40824	22.7273
NP2-T2	D4	3.70927	7.14286
NP2-T3	D1	1.60206	98
NP2-T3	D1	1.90309	90
NP2-T3	D1	2.20412	77.6699
NP2-T3	D1	2.50515	86.6667
NP2-T3	D1	2.80618	92.3077
NP2-T3	D1	3.10721	90
NP2-T3	D1	3.40824	92
NP2-T3	D1	3.70927	80
NP2-T3	D2	1.60206	52.439
NP2-T3	D2	1.90309	73.494
NP2-T3	D2	2.20412	89.5522
NP2-T3	D2	2.50515	87.5
NP2-T3	D2	2.80618	87.3563
NP2-T3	D2	3.10721	83.908
NP2-T3	D2	3.40824	89.1667
NP2-T3	D2	3.70927	71.7949
NP2-T3	D3	1.60206	84.6154
NP2-T3	D3	1.90309	93.9024
NP2-T3	D3	2.20412	96.4706
NP2-T3	D3	2.50515	97.5
NP2-T3	D3	2.80618	93.3333
NP2-T3	D3	3.10721	89.0909
NP2-T3	D3	3.40824	93.3333
NP2-T3	D3	3.70927	95.7143
NP2-T3	D4	1.60206	2.5
NP2-T3	D4	1.90309	25
NP2-T3	D4	2.20412	67.8571
NP2-T3	D4	2.50515	88.4615
NP2-T3	D4	2.80618	93.9394
NP2-T3	D4	3.10721	93.6364
NP2-T3	D4	3.40824	81.4815
NP2-T3	D4	3.70927	80.1653
NP2-T4	D1	1.60206	99
NP2-T4	D1	1.90309	98
NP2-T4	D1	2.20412	87
NP2-T4	D1	2.50515	64.9123
NP2-T4	D1	2.80618	55.625
NP2-T4	D1	3.10721	22.5
NP2-T4	D1	3.40824	15
NP2-T4	D1	3.70927	6.25
NP2-T4	D2	1.60206	84.2105
NP2-T4	D2	1.90309	66.6667
NP2-T4	D2	2.20412	40
NP2-T4	D2	2.50515	21.4286
NP2-T4	D2	2.80618	7.5
NP2-T4	D2	3.10721	6.66667
NP2-T4	D2	3.40824	6.36364
NP2-T4	D2	3.70927	6
NP2-T4	D3	1.60206	95.8904
NP2-T4	D3	1.90309	94.3182
NP2-T4	D3	2.20412	62.5
NP2-T4	D3	2.50515	46
NP2-T4	D3	2.80618	17.6991
NP2-T4	D3	3.10721	7.5
NP2-T4	D3	3.40824	6.95652
NP2-T4	D3	3.70927	7.77778
NP2-T4	D4	1.60206	32.2981
NP2-T4	D4	1.90309	53.5211
NP2-T4	D4	2.20412	93.6508
NP2-T4	D4	2.50515	87.3016
NP2-T4	D4	2.80618	92.1569
NP2-T4	D4	3.10721	69.5122
NP2-T4	D4	3.40824	68.8889
NP2-T4	D4	3.70927	41.5842
NP3-T1	D1	1.60206	87.3563
NP3-T1	D1	1.90309	55.4054
NP3-T1	D1	2.20412	18
NP3-T1	D1	2.50515	11.9266
NP3-T1	D1	2.80618	4.16667
NP3-T1	D1	3.10721	5
NP3-T1	D1	3.40824	4
NP3-T1	D1	3.70927	3.75
NP3-T1	D2	1.60206	50.7812
NP3-T1	D2	1.90309	20.4545
NP3-T1	D2	2.20412	8.18182
NP3-T1	D2	2.50515	6
NP3-T1	D2	2.80618	6.36364
NP3-T1	D2	3.10721	6.66667
NP3-T1	D2	3.40824	6.66667
NP3-T1	D2	3.70927	5
NP3-T1	D3	1.60206	72.6562
NP3-T1	D3	1.90309	75.2381
NP3-T1	D3	2.20412	49.711
NP3-T1	D3	2.50515	27.5
NP3-T1	D3	2.80618	14.2857
NP3-T1	D3	3.10721	6.95652
NP3-T1	D3	3.40824	6.66667
NP3-T1	D3	3.70927	7.5
NP3-T1	D4	1.60206	45.7447
NP3-T1	D4	1.90309	71.4286
NP3-T1	D4	2.20412	81.8182
NP3-T1	D4	2.50515	71.2
NP3-T1	D4	2.80618	62.2222
NP3-T1	D4	3.10721	60
NP3-T1	D4	3.40824	53.0435
NP3-T1	D4	3.70927	23.8938
NP3-T2	D1	1.60206	90.1408
NP3-T2	D1	1.90309	88
NP3-T2	D1	2.20412	88.7097
NP3-T2	D1	2.50515	88
NP3-T2	D1	2.80618	90.5263
NP3-T2	D1	3.10721	92.2222
NP3-T2	D1	3.40824	77.6699
NP3-T2	D1	3.70927	88.2353
NP3-T2	D2	1.60206	82.1429
NP3-T2	D2	1.90309	84.507
NP3-T2	D2	2.20412	77.7778
NP3-T2	D2	2.50515	73.7705
NP3-T2	D2	2.80618	87.5
NP3-T2	D2	3.10721	87
NP3-T2	D2	3.40824	76
NP3-T2	D2	3.70927	70
NP3-T2	D3	1.60206	76.5957
NP3-T2	D3	1.90309	89.5522
NP3-T2	D3	2.20412	97.2222
NP3-T2	D3	2.50515	94.3662
NP3-T2	D3	2.80618	96.3855
NP3-T2	D3	3.10721	94.6809
NP3-T2	D3	3.40824	94.7368
NP3-T2	D3	3.70927	91.954
NP3-T2	D4	1.60206	85.7143
NP3-T2	D4	1.90309	91.4894
NP3-T2	D4	2.20412	90.8046
NP3-T2	D4	2.50515	80
NP3-T2	D4	2.80618	72.5806
NP3-T2	D4	3.10721	25.9259
NP3-T2	D4	3.40824	19.2308
NP3-T2	D4	3.70927	12.766
NP4-T1	D1	1.60206	94
NP4-T1	D1	1.90309	95.5556
NP4-T1	D1	2.20412	72.1311
NP4-T1	D1	2.50515	47.8261
NP4-T1	D1	2.80618	35
NP4-T1	D1	3.10721	18
NP4-T1	D1	3.40824	13.3333
NP4-T1	D1	3.70927	9.23077
NP4-T1	D2	1.60206	64.9485
NP4-T1	D2	1.90309	75
NP4-T1	D2	2.20412	77.1186
NP4-T1	D2	2.50515	80
NP4-T1	D2	2.80618	83.3333
NP4-T1	D2	3.10721	59.8214
NP4-T1	D2	3.40824	26.4706
NP4-T1	D2	3.70927	12.5
NP4-T1	D3	1.60206	82
NP4-T1	D3	1.90309	89.4737
NP4-T1	D3	2.20412	97.5
NP4-T1	D3	2.50515	90.9091
NP4-T1	D3	2.80618	85.3659
NP4-T1	D3	3.10721	89.4737
NP4-T1	D3	3.40824	76.9231
NP4-T1	D3	3.70927	50
NP4-T1	D4	1.60206	2.85714
NP4-T1	D4	1.90309	17.5439
NP4-T1	D4	2.20412	52
NP4-T1	D4	2.50515	70.1299
NP4-T1	D4	2.80618	86.8421
NP4-T1	D4	3.10721	76.5625
NP4-T1	D4	3.40824	69.2308
NP4-T1	D4	3.70927	55
NP4-T2	D1	1.60206	97.7778
NP4-T2	D1	1.90309	97.8261
NP4-T2	D1	2.20412	94.9367
NP4-T2	D1	2.50515	82.3529
NP4-T2	D1	2.80618	90
NP4-T2	D1	3.10721	87
NP4-T2	D1	3.40824	92
NP4-T2	D1	3.70927	95
NP4-T2	D2	1.60206	65.625
NP4-T2	D2	1.90309	74.5455
NP4-T2	D2	2.20412	88.3333
NP4-T2	D2	2.50515	78.4314
NP4-T2	D2	2.80618	73.3333
NP4-T2	D2	3.10721	65
NP4-T2	D2	3.40824	56.6667
NP4-T2	D2	3.70927	48.4615
NP4-T2	D3	1.60206	70.7692
NP4-T2	D3	1.90309	90
NP4-T2	D3	2.20412	91.7647
NP4-T2	D3	2.50515	95.2381
NP4-T2	D3	2.80618	93.3333
NP4-T2	D3	3.10721	93.75
NP4-T2	D3	3.40824	94.5946
NP4-T2	D3	3.70927	95.2381
NP4-T2	D4	1.60206	2.5
NP4-T2	D4	1.90309	9.67742
NP4-T2	D4	2.20412	13.5802
NP4-T2	D4	2.50515	39.0244
NP4-T2	D4	2.80618	66.2338
NP4-T2	D4	3.10721	70
NP4-T2	D4	3.40824	66.3158
NP4-T2	D4	3.70927	58.3333
NP4-T3	D1	1.60206	98.2759
NP4-T3	D1	1.90309	93.9394
NP4-T3	D1	2.20412	96.4912
NP4-T3	D1	2.50515	90
NP4-T3	D1	2.80618	80
NP4-T3	D1	3.10721	70
NP4-T3	D1	3.40824	50
NP4-T3	D1	3.70927	14.6154
NP4-T3	D2	1.60206	78.2051
NP4-T3	D2	1.90309	93.1034
NP4-T3	D2	2.20412	71.4286
NP4-T3	D2	2.50515	66.6667
NP4-T3	D2	2.80618	58.4416
NP4-T3	D2	3.10721	26.8041
NP4-T3	D2	3.40824	9.09091
NP4-T3	D2	3.70927	6.66667
NP4-T3	D3	1.60206	95.7143
NP4-T3	D3	1.90309	86.2069
NP4-T3	D3	2.20412	90.9091
NP4-T3	D3	2.50515	94.7368
NP4-T3	D3	2.80618	85.9649
NP4-T3	D3	3.10721	59.8214
NP4-T3	D3	3.40824	36.5079
NP4-T3	D3	3.70927	18.125
NP4-T3	D4	1.60206	33.3333
NP4-T3	D4	1.90309	53.0864
NP4-T3	D4	2.20412	56.4103
NP4-T3	D4	2.50515	69.2308
NP4-T3	D4	2.80618	82.7068
NP4-T3	D4	3.10721	95.4545
NP4-T3	D4	3.40824	70.9677
NP4-T3	D4	3.70927	62.8571
NP5-T1	D1	1.60206	96.1039
NP5-T1	D1	1.90309	86.6667
NP5-T1	D1	2.20412	77.6699
NP5-T1	D1	2.50515	25
NP5-T1	D1	2.80618	14.1176
NP5-T1	D1	3.10721	6.25
NP5-T1	D1	3.40824	5
NP5-T1	D1	3.70927	4.44444
NP5-T1	D2	1.60206	94.1176
NP5-T1	D2	1.90309	91.5094
NP5-T1	D2	2.20412	81.25
NP5-T1	D2	2.50515	60
NP5-T1	D2	2.80618	27.6923
NP5-T1	D2	3.10721	9
NP5-T1	D2	3.40824	5
NP5-T1	D2	3.70927	5.45455
NP5-T1	D3	1.60206	96.1165
NP5-T1	D3	1.90309	85.2459
NP5-T1	D3	2.20412	85.1852
NP5-T1	D3	2.50515	60.8333
NP5-T1	D3	2.80618	32.2222
NP5-T1	D3	3.10721	21.8182
NP5-T1	D3	3.40824	8.18182
NP5-T1	D3	3.70927	7.77778
NP5-T1	D4	1.60206	43.8462
NP5-T1	D4	1.90309	51.2821
NP5-T1	D4	2.20412	86.2069
NP5-T1	D4	2.50515	83.7209
NP5-T1	D4	2.80618	78.5714
NP5-T1	D4	3.10721	65.7143
NP5-T1	D4	3.40824	55.6452
NP5-T1	D4	3.70927	31.1688
NP5-T2	D1	1.60206	97
NP5-T2	D1	1.90309	85.3659
NP5-T2	D1	2.20412	90.6977
NP5-T2	D1	2.50515	90
NP5-T2	D1	2.80618	89.1892
NP5-T2	D1	3.10721	94
NP5-T2	D1	3.40824	93.2203
NP5-T2	D1	3.70927	93.5897
NP5-T2	D2	1.60206	6.66667
NP5-T2	D2	1.90309	56.3636
NP5-T2	D2	2.20412	77.027
NP5-T2	D2	2.50515	96.6667
NP5-T2	D2	2.80618	95
NP5-T2	D2	3.10721	96
NP5-T2	D2	3.40824	97
NP5-T2	D2	3.70927	96
NP5-T2	D3	1.60206	84.2105
NP5-T2	D3	1.90309	81.4286
NP5-T2	D3	2.20412	78.8889
NP5-T2	D3	2.50515	90.9091
NP5-T2	D3	2.80618	92.3077
NP5-T2	D3	3.10721	85
NP5-T2	D3	3.40824	84.3373
NP5-T2	D3	3.70927	83.6364
NP5-T2	D4	1.60206	87.1429
NP5-T2	D4	1.90309	93
NP5-T2	D4	2.20412	84.7222
NP5-T2	D4	2.50515	76.3158
NP5-T2	D4	2.80618	69.3333
NP5-T2	D4	3.10721	58.5714
NP5-T2	D4	3.40824	27.2727
NP5-T2	D4	3.70927	15

## Sheet: BW Assay
Sample	Serotype	Replica	Ratio (OD Infected/OD Uninfected)
S1	D1	1	0.844488
S1	D1	2	3.80019
S1	D1	3	0.656824
S1	D2	1	0.926031
S1	D2	2	0.97477
S1	D2	3	0.926031
S1	D3	1	2.00599
S1	D3	2	2.44849
S1	D3	3	1.68149
S1	D4	1	0.668105
S1	D4	2	0.639675
S1	D4	3	0.724965
S2	D1	1	2.64741
S2	D1	2	2.7265
S2	D1	3	2.84305
S2	D2	1	1.72346
S2	D2	2	1.92458
S2	D2	3	1.5466
S2	D3	1	0.850123
S2	D3	2	1.63706
S2	D3	3	1.53941
S2	D4	1	3.09055
S2	D4	2	3.5263
S2	D4	3	4.11536
S3	D1	1	1.02802
S3	D1	2	1.12592
S3	D1	3	0.979063
S3	D2	1	0.455317
S3	D2	2	0.303545
S3	D2	3	0.252954
S3	D3	1	0.616894
S3	D3	2	1.07385
S3	D3	3	0.776829
S3	D4	1	1.63281
S3	D4	2	1.57928
S3	D4	3	1.65958
S4	D1	1	3.97888
S4	D1	2	3.38424
S4	D1	3	3.50666
S4	D2	1	3.05616
S4	D2	2	4.10169
S4	D2	3	2.23851
S4	D3	1	2.80731
S4	D3	2	2.24431
S4	D3	3	2.00522
S4	D4	1	1.56545
S4	D4	2	2.13837
S4	D4	3	2.17065
S5	D1	1	0.671706
S5	D1	2	0.604535
S5	D1	3	0.537365
S5	D2	1	2.3334
S5	D2	2	2.92521
S5	D2	3	2.78149
S5	D3	1	0.908191
S5	D3	2	0.781467
S5	D3	3	1.09828
S5	D4	1	1.52101
S5	D4	2	1.11398
S5	D4	3	1.34963
S6	D1	1	5.06028
S6	D1	2	4.94614
S6	D1	3	5.35198
S6	D2	1	2.87891
S6	D2	2	2.25612
S6	D2	3	2.56164
S6	D3	1	2.31004
S6	D3	2	3.49714
S6	D3	3	3.28058
S6	D4	1	0.915678
S6	D4	2	0.876369
S6	D4	3	0.825498
S7	D1	1	3.57888
S7	D1	2	1.85739
S7	D1	3	1.22316
S7	D2	1	0.0713779
S7	D2	2	0.214134
S7	D2	3	0.571023
S7	D3	1	0.657992
S7	D3	2	1.82775
S7	D3	3	0.926062
S7	D4	1	1.3877
S7	D4	2	1.6256
S7	D4	3	2.02208
NP1-T1	D1	1	2.01102
NP1-T1	D1	2	2.03407
NP1-T1	D1	3	2.2127
NP1-T1	D2	1	1.35037
NP1-T1	D2	2	1.85215
NP1-T1	D2	3	1.52009
NP1-T1	D3	1	0.352734
NP1-T1	D3	2	0.823045
NP1-T1	D3	3	1.27656
NP1-T1	D4	1	1.19621
NP1-T1	D4	2	1.19621
NP1-T1	D4	3	0.956972
NP1-T2	D1	1	3.39135
NP1-T2	D1	2	3.64863
NP1-T2	D1	3	2.16345
NP1-T2	D2	1	1.98071
NP1-T2	D2	2	2.29112
NP1-T2	D2	3	1.7442
NP1-T2	D3	1	3.1293
NP1-T2	D3	2	3.28875
NP1-T2	D3	3	3.1293
NP1-T2	D4	1	6.45372
NP1-T2	D4	2	6.49457
NP1-T2	D4	3	5.92272
NP1-T3	D1	1	3.63877
NP1-T3	D1	2	2.82352
NP1-T3	D1	3	2.34631
NP1-T3	D2	1	1.5811
NP1-T3	D2	2	2.32515
NP1-T3	D2	3	1.86012
NP1-T3	D3	1	0.583883
NP1-T3	D3	2	0.556726
NP1-T3	D3	3	0.644987
NP1-T3	D4	1	4.86471
NP1-T3	D4	2	3.06094
NP1-T3	D4	3	2.40503
NP2-T1	D1	1	7.03322
NP2-T1	D1	2	6.64321
NP2-T1	D1	3	3.93913
NP2-T1	D2	1	1.99578
NP2-T1	D2	2	1.78896
NP2-T1	D2	3	1.37016
NP2-T1	D3	1	1.98582
NP2-T1	D3	2	2.37963
NP2-T1	D3	3	2.6729
NP2-T1	D4	1	2.02415
NP2-T1	D4	2	2.0532
NP2-T1	D4	3	2.17911
NP2-T2	D1	1	2.96834
NP2-T2	D1	2	4.45251
NP2-T2	D1	3	5.36827
NP2-T2	D2	1	0.222873
NP2-T2	D2	2	0.705764
NP2-T2	D2	3	1.89442
NP2-T2	D3	1	4.21274
NP2-T2	D3	2	3.47637
NP2-T2	D3	3	3.01399
NP2-T2	D4	1	2.45694
NP2-T2	D4	2	2.00882
NP2-T2	D4	3	1.76158
NP2-T3	D1	1	12.4448
NP2-T3	D1	2	14.0865
NP2-T3	D1	3	15.3575
NP2-T3	D2	1	4.96511
NP2-T3	D2	2	4.58128
NP2-T3	D2	3	4.64318
NP2-T3	D3	1	4.95825
NP2-T3	D3	2	4.52076
NP2-T3	D3	3	5.45825
NP2-T3	D4	1	1.87239
NP2-T3	D4	2	2.04132
NP2-T3	D4	3	1.55563
NP2-T4	D1	1	0.574105
NP2-T4	D1	2	0.399377
NP2-T4	D1	3	0.47426
NP2-T4	D2	1	1.17401
NP2-T4	D2	2	1.11531
NP2-T4	D2	3	0.763109
NP2-T4	D3	1	1.27813
NP2-T4	D3	2	1.6881
NP2-T4	D3	3	1.18167
NP2-T4	D4	1	1.49028
NP2-T4	D4	2	1.55237
NP2-T4	D4	3	1.44888
NP3-T1	D1	1	1.14228
NP3-T1	D1	2	1.14228
NP3-T1	D1	3	1.02805
NP3-T1	D2	1	1.67002
NP3-T1	D2	2	1.53642
NP3-T1	D2	3	1.34556
NP3-T1	D3	1	0.470273
NP3-T1	D3	2	0.424945
NP3-T1	D3	3	0.679912
NP3-T1	D4	1	0.384305
NP3-T1	D4	2	0.400452
NP3-T1	D4	3	0.423059
NP3-T2	D1	1	0.919991
NP3-T2	D1	2	0.857265
NP3-T2	D1	3	0.784083
NP3-T2	D2	1	2.25706
NP3-T2	D2	2	5.20859
NP3-T2	D2	3	2.66217
NP3-T2	D3	1	2.73443
NP3-T2	D3	2	2.25646
NP3-T2	D3	3	1.95634
NP3-T2	D4	1	4.83382
NP3-T2	D4	2	4.35556
NP3-T2	D4	3	3.9627
NP4-T1	D1	1	7.70501
NP4-T1	D1	2	6.72763
NP4-T1	D1	3	6.40183
NP4-T1	D2	1	0.503046
NP4-T1	D2	2	0.565927
NP4-T1	D2	3	0.534486
NP4-T1	D3	1	2.70718
NP4-T1	D3	2	2.49894
NP4-T1	D3	3	2.45729
NP4-T1	D4	1	1.12948
NP4-T1	D4	2	2.10837
NP4-T1	D4	3	1.47586
NP4-T2	D1	1	3.73509
NP4-T2	D1	2	2.71643
NP4-T2	D1	3	1.69777
NP4-T2	D2	1	0.53848
NP4-T2	D2	2	0.253402
NP4-T2	D2	3	0.26924
NP4-T2	D3	1	0.615385
NP4-T2	D3	2	0.615385
NP4-T2	D3	3	3.12088
NP4-T2	D4	1	6.75145
NP4-T2	D4	2	8.24562
NP4-T2	D4	3	8.3563
NP4-T3	D1	1	12.4448
NP4-T3	D1	2	14.0865
NP4-T3	D1	3	15.3575
NP4-T3	D2	1	0.619327
NP4-T3	D2	2	0.558905
NP4-T3	D2	3	0.664643
NP4-T3	D3	1	0.442186
NP4-T3	D3	2	0.994918
NP4-T3	D3	3	0.508514
NP4-T3	D4	1	7.88013
NP4-T3	D4	2	6.00391
NP4-T3	D4	3	4.54984
NP5-T1	D1	1	3.38545
NP5-T1	D1	2	3.43988
NP5-T1	D1	3	3.55962
NP5-T1	D2	1	2.86294
NP5-T1	D2	2	2.06828
NP5-T1	D2	3	1.70905
NP5-T1	D3	1	2.10094
NP5-T1	D3	2	1.69817
NP5-T1	D3	3	2.22068
NP5-T1	D4	1	2.84117
NP5-T1	D4	2	2.75408
NP5-T1	D4	3	2.54725
NP5-T2	D1	1	1.42949
NP5-T2	D1	2	1.31359
NP5-T2	D1	3	1.77721
NP5-T2	D2	1	4.86671
NP5-T2	D2	2	2.26618
NP5-T2	D2	3	2.97204
NP5-T2	D3	1	8.38353
NP5-T2	D3	2	7.23685
NP5-T2	D3	3	8.20516
NP5-T2	D4	1	11.6517
NP5-T2	D4	2	9.98719
NP5-T2	D4	3	11.0428
P1-T1	D1	1	1.38438
P1-T1	D1	2	1.30528
P1-T1	D1	3	1.21298
P1-T1	D2	1	0.805108
P1-T1	D2	2	0.771209
P1-T1	D2	3	0.567813
P1-T1	D3	1	0.196816
P1-T1	D3	2	0.415501
P1-T1	D3	3	0.546712
P1-T1	D4	1	2.68516
P1-T1	D4	2	1.65751
P1-T1	D4	3	1.65751
P1-T2	D1	1	1.56023
P1-T2	D1	2	1.76374
P1-T2	D1	3	1.74113
P1-T2	D2	1	0.761542
P1-T2	D2	2	0.951927
P1-T2	D2	3	0.888465
P1-T2	D3	1	1.48381
P1-T2	D3	2	1.65585
P1-T2	D3	3	1.4408
P1-T2	D4	1	2.20941
P1-T2	D4	2	2.50183
P1-T2	D4	3	2.92422
P1-T3	D1	1	1.15296
P1-T3	D1	2	2.0296
P1-T3	D1	3	1.44835
P1-T3	D2	1	0.804837
P1-T3	D2	2	1.2051
P1-T3	D2	3	0.899524
P1-T3	D3	1	0.513514
P1-T3	D3	2	0.650451
P1-T3	D3	3	1.38306
P1-T3	D4	1	4.17954
P1-T3	D4	2	3.3354
P1-T3	D4	3	2.7795
P2-T1	D1	1	1.72444
P2-T1	D1	2	1.9699
P2-T1	D1	3	2.25886
P2-T1	D2	1	1.95976
P2-T1	D2	2	1.08613
P2-T1	D2	3	1.07826
P2-T1	D3	1	0.416639
P2-T1	D3	2	0.575942
P2-T1	D3	3	1.91164
P2-T1	D4	1	3.09793
P2-T1	D4	2	1.54897
P2-T1	D4	3	2.05536
P2-T2	D1	1	1.45013
P2-T2	D1	2	1.13343
P2-T2	D1	3	1.16677
P2-T2	D2	1	0.67212
P2-T2	D2	2	0.696124
P2-T2	D2	3	0.816145
P2-T2	D3	1	1.04648
P2-T2	D3	2	0.925734
P2-T2	D3	3	1.20748
P2-T2	D4	1	1.3729
P2-T2	D4	2	1.16169
P2-T2	D4	3	1.40811
P2-T3	D1	1	1.51536
P2-T3	D1	2	2.29438
P2-T3	D1	3	1.51536
P2-T3	D2	1	1.17614
P2-T3	D2	2	1.73326
P2-T3	D2	3	0.866631
P2-T3	D3	1	2.87117
P2-T3	D3	2	2.64104
P2-T3	D3	3	2.79446
P2-T3	D4	1	3.57184
P2-T3	D4	2	2.17168
P2-T3	D4	3	2.54315
